# Supplementary material for: Uncertainty Quantification of Methods Used to Measure Methane Emissions of 1 g CH4 h−1
Source: Sensors (Basel). 2023 Nov 17;23(22):9246. doi: 10.3390/s23229246 (PMC10675349; doi:10.3390/s23229246)
Supplement: Supplementary file 1 [file sensors-23-09246-s001.zip]

Archive with 1 entries (1 files):
- sensors-2699685-SI.pdf
